# Supplementary material for: Factors That Prevent Mosquito-Borne Diseases among Migrant Workers in Taiwan: Application of the Health Belief Model in a Church-Based Health Promotion Study
Source: Int J Environ Res Public Health. 2022 Jan 11;19(2):787. doi: 10.3390/ijerph19020787 (PMC8776191; doi:10.3390/ijerph19020787)
Supplement: Supplementary file 1 [file ijerph-19-00787-s001.zip]

Archive with 1 entries (1 files):
- ijerph-1521181-supplementary.pdf
